# Supplementary material for: Microbial Communities of the Shallow-Water Hydrothermal Vent Near Naples, Italy, and Chemosynthetic Symbionts Associated With a Free-Living Marine Nematode
Source: Front Microbiol. 2020 Aug 20;11:2023. doi: 10.3389/fmicb.2020.02023 (PMC7469538; doi:10.3389/fmicb.2020.02023)
Supplement: Supplementary file 6 [file Table_6.xlsx]

## Sheet: Feuil1
Supplementary Table S6.
Comparison between Environemental type for the alpha diversity indexes.
		p-value
Observed
Kruskal-Wallis test	Χ2 = 42.049	7.399e-10*
Wilcoxon test nematode vs sediment		1.1e-06*
Wilcoxon test nematode vs water		5.8e-06*
Wilcoxon test water vs sediment		1.2e-05*
Shannon
Kruskal-Wallis test	Χ2 = 35.445	2.01e-08*
Wilcoxon test nematode vs sediment		1.4e-08*
Wilcoxon test nematode vs water		1.2e-06*
Wilcoxon test water vs sediment		0.15
Pielou
Kruskal-Wallis test	Χ2 = 24.397	5.038e-06*
Wilcoxon test nematode vs sediment		3.5e-05*
Wilcoxon test nematode vs water		0.0002*
Wilcoxon test water vs sediment		0.9408
Comparison between stations for the alpha diversity of nematodes
		p-value
Observed
Kruskal-Wallis test	Χ2 = 13.007	0.01124*
Wilcoxon test G vs G-2016		0.013*
Wilcoxon test G vs H		0.682
Wilcoxon test G vs H1		0.197
Wilcoxon test G vs Z		0.716
Wilcoxon test G-2016 vs H		0.013*
Wilcoxon test G-2016 vs H1		0.013*
Wilcoxon test G-2016 vs Z		0.024*
Wilcoxon test H vs H1		0.422
Wilcoxon test H vs Z		1.000
Wilcoxon test H1 vs Z		0.764
Shannon
Kruskal-Wallis test	Χ2 = 1.9801	0.5765
Pielou
Kruskal-Wallis test	Χ2 = 0.71124	0.8706
Comparison between stations for alpha diversity of water
		p-value
Observed
Kruskal-Wallis test	Χ2 = 1.1556	0.5611
Shannon
Kruskal-Wallis test	Χ2 =7.2	0.02732*
Wilcoxon test G vs H		0.1
Wilcoxon test G vs Z		0.1
Wilcoxon test H vs Z		0.1
Pielou
Kruskal-Wallis test	Χ2 = 5.9556	0.05091
Comparison between stations for alpha diversity of sediment
		p-value
Observed
Kruskal-Wallis test	Χ2 =5.0455	0.1685
Shannon
Kruskal-Wallis test	Χ2 = 7.5152	0.02334*
Wilcoxon test G vs H		0.054
Wilcoxon test G vs Z		0.054
Wilcoxon test H vs Z		1.000
Pielou
Kruskal-Wallis test	Χ2 = 7.6364	0.02197*
Wilcoxon test G vs H		0.054
Wilcoxon test G vs Z		0.054
Wilcoxon test H vs Z		0.700
Significant: * p < 0.05
