# Supplementary material for: Microbial Communities of the Shallow-Water Hydrothermal Vent Near Naples, Italy, and Chemosynthetic Symbionts Associated With a Free-Living Marine Nematode
Source: Front Microbiol. 2020 Aug 20;11:2023. doi: 10.3389/fmicb.2020.02023 (PMC7469538; doi:10.3389/fmicb.2020.02023)
Supplement: Supplementary file 7 [file Table_7.xlsx]

## Sheet: Feuil1
Supplementary Table S7.
Comparison between Environmental type and station.
PERMANOVA	R2	p-value
Envtype	0.22024	1e-04*
Station	0.10140	1e-04*
Envtype:Station	0.08801	6e-04*
Pairwise PERMANOVA Envtype	R2	p-value
nematode vs sediment	0.09586	3e-04 *
nematode vs water	0.16467	3e-04 *
sediment vs water	0.54442	3e-04 *
Pairwise PERMANOVA Station	R2	p-value
H vs H1	0.04347757	0.844
H vs G	0.06279128	0.054
H vs G2016	0.09891376	0.004*
H vs Z	0.07758460	0.014*
H1 vs G	0.06675039	0.112
H1 vs G2016	0.11138201	0.008*
H1 vs Z	0.08752365	0.005*
G vs G2016	0.08660159	0.435
G vs Z	0.03929125	1.000
G2016 vs Z	0.10152226	0.216
Comparison between station on nematodes
PERMANOVA	R2	p-value
Station	0.14557	1e-04*
Pairwise PERMANOVA Station	R2	p-value
H vs H1	0.05639830	0.344
H vs G	0.09320299	0.007*
H vs G2016	0.11571024	0.009*
H vs Z	0.09693909	0.018*
H1 vs G	0.07448584	0.085
H1 vs G2016	0.11494662	0.005*
H1 vs Z	0.08284558	0.114
G vs G2016	0.13531367	0.015*
G vs Z	0.07443649	1.000
G2016 vs Z	0.16681937	0.099
Comparison between station on water
PERMANOVA	R2	p-value
Station	0.4912	0.007*
Pairwise PERMANOVA Station	R2	p-value
H vs G	0.5558350	0.1
H vs Z	0.3671021	0.1
G vs Z	0.3504793	0.1
Comparison between station on sediment
PERMANOVA	R2	p-value
Station	0.92938	0.0001*
Pairwise PERMANOVA Station	R2	p-value
G2016 vs G	0.7430968	0.1
G2016 vs H	0.9239543	0.1
G2016 vs Z	0.8992166	0.1
H vs G	0.9003455	0.1
H vs Z	0.8140691	0.1
G vs Z	0.9719318	0.1
Dispersion analysis
		p-value
Envtype
Kruskal-Wallis test	Χ2 = 40.036	2.024e-09*
Wilcoxon test nematode vs sediment		1.7e-08*
Wilcoxon test nematode vs water		1.4e-09*
Wilcoxon test sediment vs water		1.2e-05*
Significance: * p < 0.05
