# Supplementary material for: Microbial Communities of the Shallow-Water Hydrothermal Vent Near Naples, Italy, and Chemosynthetic Symbionts Associated With a Free-Living Marine Nematode
Source: Front Microbiol. 2020 Aug 20;11:2023. doi: 10.3389/fmicb.2020.02023 (PMC7469538; doi:10.3389/fmicb.2020.02023)
Supplement: Supplementary file 8 [file Table_8.xlsx]

## Sheet: Feuil1
																																													Supplementary Table S8.
																																													Number of reads by samples.
#blast_taxonomy	observation_name	H1	H10	H11	H12	H13	H14	H16	H1_1	H1_10	H1_12	H1_2	H1_3	H1_4	H1_5	H1_6	H1_7	H1_8	H1_9	H2	H3	H4	H5	H6	H7	H8	H9	G10	G1_2016	G1_2017	G2_2016	G2_2017	G3_2016	G3_2017	G4	G5	G6_2016	G6_2017	G8	Z1	Z2	Z3	Z4	Z5	Z6	Sediment_2016_G1	Sediment_2016_G2	Sediment_2016_G3	Sediment_2017_G2
Bacteria;Epsilonbacteraeota;Campylobacteria;Campylobacterales;Sulfurovaceae;Sulfurovum;Multi-affiliation	OTU_19	5	12	5816	1096	12	2849	22	2669	13	22	2248	14	608	11	6	21	831	10	21	1511	1183	21	2205	23	27	17	243	0	2	0	13	0	22	6	2583	0	14	7	11	2083	20	10	9	3	13	9	8	17
Bacteria;Epsilonbacteraeota;Campylobacteria;Campylobacterales;Sulfurovaceae;Sulfurovum;unknown species	OTU_33	11	2	9	487	934	16	19	369	260	10	505	1574	16	3	2	88	6	5	9	15	16	8	619	1461	13	11	4	0	4	0	5	0	9	6	8	0	10	4	1	13	9	3	3	8	8	5	5	19
Bacteria;Epsilonbacteraeota;Campylobacteria;Campylobacterales;Sulfurovaceae;Sulfurovum;unknown species	OTU_63	2	5	129	788	394	6	9	1832	605	4	1752	3	6	6	3	219	1	1	1	9	11	6	1367	9	1093	5	2	0	3	0	4	0	8	2	6	0	9	6	3	7	9	5	3	0	3	4	5	5
Bacteria;Epsilonbacteraeota;Campylobacteria;Campylobacterales;Sulfurovaceae;Sulfurovum;unknown species	OTU_462	1	0	0	0	0	1	2	1	0	0	177	2	1	0	1	221	0	0	1	320	2	2	203	0	1	0	1	0	2	1	0	0	1	0	0	0	1	0	0	0	1	0	0	0	0	0	0	1
Bacteria;Epsilonbacteraeota;Campylobacteria;Campylobacterales;Sulfurovaceae;Sulfurovum;unknown species	OTU_549	0	0	0	0	0	0	1	1	0	0	109	4	0	0	0	0	0	0	1	1	1	0	0	1	1	0	0	0	0	0	0	0	0	1	0	0	0	1	0	0	0	0	0	1	0	0	0	0
Bacteria;Epsilonbacteraeota;Campylobacteria;Campylobacterales;Sulfurovaceae;Sulfurovum;unknown species	OTU_737	0	0	0	0	0	0	1	1	0	0	5	0	1	0	0	1	0	1	0	6	1	0	5	1	0	0	0	1	0	0	0	0	0	0	0	1	1	0	0	0	0	0	0	2	0	0	1	2
Bacteria;Epsilonbacteraeota;Campylobacteria;Campylobacterales;Sulfurovaceae;Sulfurovum;unknown species	OTU_856	0	1	1	0	1	0	0	0	0	0	165	1	1	0	0	0	0	0	0	0	0	0	0	2	1	0	1	0	0	0	0	0	1	0	0	0	0	0	1	0	1	1	1	0	0	1	0	0
Bacteria;Epsilonbacteraeota;Campylobacteria;Campylobacterales;Sulfurovaceae;Sulfurovum;unknown species	OTU_956	0	0	0	0	0	0	1	0	0	0	0	0	0	0	0	0	0	0	0	0	0	0	0	0	0	0	0	0	0	0	0	0	0	0	1	0	0	0	0	0	0	0	0	0	0	0	0	0
Bacteria;Epsilonbacteraeota;Campylobacteria;Campylobacterales;Sulfurovaceae;Sulfurovum;unknown species	OTU_990	0	0	255	0	0	0	0	0	0	0	105	0	2	0	0	0	0	0	0	0	0	0	1	0	1	0	12	0	0	0	0	0	0	0	0	0	0	0	0	1	0	0	0	0	0	0	0	0
Bacteria;Epsilonbacteraeota;Campylobacteria;Campylobacterales;Sulfurovaceae;Sulfurovum;unknown species	OTU_1305	0	2	0	0	0	0	0	0	0	0	0	0	1	0	0	0	0	0	0	0	0	0	0	1	0	0	0	0	0	0	0	0	0	0	0	0	0	0	1	0	0	0	0	0	0	1	0	0
Bacteria;Epsilonbacteraeota;Campylobacteria;Campylobacterales;Sulfurovaceae;Sulfurovum;unknown species	OTU_1530	0	0	1	0	0	0	0	2	0	0	86	0	0	0	0	0	0	0	0	0	0	1	0	2	1	1	0	1	0	2	0	0	59	0	0	0	0	0	1	0	1	0	0	0	4	10	11	0
Bacteria;Epsilonbacteraeota;Campylobacteria;Campylobacterales;Thiovulaceae;Sulfurimonas;Campylobacterales bacterium Ho30-mm	OTU_1091	0	0	0	0	1	1	0	0	0	0	0	0	0	0	0	0	1	0	1	0	0	1	0	0	0	0	0	0	0	0	0	0	0	0	0	0	0	0	0	0	0	0	0	0	1	0	1	64
Bacteria;Epsilonbacteraeota;Campylobacteria;Campylobacterales;Thiovulaceae;Sulfurimonas;Multi-affiliation	OTU_76	2	2	423	622	1	2283	13	1663	5	354	1546	8	16	2	0	200	7	4	520	586	677	6	509	1760	425	3328	13	0	4	0	8	0	5	7	11	0	172	0	3	24	15	6	3	1865	11	10	11	16
Bacteria;Epsilonbacteraeota;Campylobacteria;Campylobacterales;Thiovulaceae;Sulfurimonas;Sulfurimonas sp.	OTU_774	0	0	1	1	0	0	0	0	0	2	1	0	0	0	0	0	0	0	0	1	1	0	1	1	2	0	0	0	0	0	0	0	0	0	0	0	0	0	0	0	0	0	0	0	0	1	0	3
Bacteria;Epsilonbacteraeota;Campylobacteria;Campylobacterales;Thiovulaceae;Sulfurimonas;unknown species	OTU_30	8	3	582	1960	2	16	7606	431	7	7	165	7	575	861	1	5	2	2	847	1105	3980	8	1464	191	390	13	29	0	3	0	7	0	13	5	3	0	10	5	6	11	15	7	10	7	6	2	6	11
Bacteria;Epsilonbacteraeota;Campylobacteria;Campylobacterales;Thiovulaceae;Sulfurimonas;unknown species	OTU_41	7	3	299	267	4	12	18	7662	8	6	818	10	13	6	13	62	4	2	20	25	145	12	804	397	1272	871	9	0	0	0	3	0	8	5	17	0	13	4	5	11	15	6	5	21	6	9	5	13
Bacteria;Epsilonbacteraeota;Campylobacteria;Campylobacterales;Thiovulaceae;Sulfurimonas;unknown species	OTU_83	2	1	396	5	1	9	1	445	344	679	274	2	5	1	1	2	0	1	11	6	3	4	216	116	7	1264	22	0	3	0	3	0	3	2	3	0	1	2	4	4	5	5	1	2	1	3	4	3
Bacteria;Epsilonbacteraeota;Campylobacteria;Campylobacterales;Thiovulaceae;Sulfurimonas;unknown species	OTU_90	6	3	377	715	3	8	368	2754	483	8	384	6	189	221	513	45	0	4	98	232	21	914	377	883	18	541	15	0	3	0	2	0	20	6	659	0	6	8	5	14	562	4	1	332	4	12	8	23
Bacteria;Epsilonbacteraeota;Campylobacteria;Campylobacterales;Thiovulaceae;Sulfurimonas;unknown species	OTU_134	4	1	1	2	1	4	420	370	1	2	4	0	3	4	0	1	2	1	3	326	5	4	171	410	2	3	0	0	0	0	0	0	2	0	0	0	3	2	1	2	2	2	0	1	2	1	0	1
Bacteria;Epsilonbacteraeota;Campylobacteria;Campylobacterales;Thiovulaceae;Sulfurimonas;unknown species	OTU_149	2	1	152	4	0	2	3	256	1	2	133	0	1	1	1	2	0	0	4	7	4	1	167	360	279	1020	7	0	0	0	0	0	1	0	0	0	1	0	0	0	1	2	4	0	3	0	3	18
Bacteria;Epsilonbacteraeota;Campylobacteria;Campylobacterales;Thiovulaceae;Sulfurimonas;unknown species	OTU_220	1	0	0	0	0	1	2	485	0	2	3	724	2	0	1	3	0	1	0	1	1	1	153	4	2	372	1	0	1	0	1	0	2	1	0	0	2	0	0	0	1	0	1	1	0	0	0	0
Bacteria;Epsilonbacteraeota;Campylobacteria;Campylobacterales;Thiovulaceae;Sulfurimonas;unknown species	OTU_227	0	0	3	2	1	0	2	2	0	1	0	2	1	1	0	0	0	0	0	1	1	1	1	1	2	1	6	0	0	0	0	0	0	0	1	0	1	1	1	2119	2	1	0	0	0	0	0	1
Bacteria;Epsilonbacteraeota;Campylobacteria;Campylobacterales;Thiovulaceae;Sulfurimonas;unknown species	OTU_232	0	0	1	0	2	1	2	192	0	0	224	0	3	0	0	0	0	0	1	2	4	2	1	122	0	2	0	0	0	0	0	0	0	0	1	0	3	0	0	0	2	0	0	1	0	0	0	3
Bacteria;Epsilonbacteraeota;Campylobacteria;Campylobacterales;Thiovulaceae;Sulfurimonas;unknown species	OTU_332	0	1	2	315	0	0	2	309	0	0	157	1	2	2	0	2	0	0	0	1	1	1	3	391	2	0	0	0	0	0	0	0	0	0	1	0	1	0	1	0	0	0	1	1	1	0	0	0
Bacteria;Epsilonbacteraeota;Campylobacteria;Campylobacterales;Thiovulaceae;Sulfurimonas;unknown species	OTU_342	1	0	0	1	0	1	2	8	1	0	3	1	0	0	1	2	0	0	1	2	1	1	3	2	1	1	0	0	1	0	1	0	0	0	1	0	575	1	2	2	0	2	0	0	15	10	7	176
Bacteria;Epsilonbacteraeota;Campylobacteria;Campylobacterales;Thiovulaceae;Sulfurimonas;unknown species	OTU_370	1	0	0	2	0	0	3	2	2	0	122	1	2	0	0	0	0	1	0	2	0	0	238	126	0	839	0	0	0	0	0	0	1	0	0	0	0	0	0	0	0	1	0	0	1	4	1	1
Bacteria;Epsilonbacteraeota;Campylobacteria;Campylobacterales;Thiovulaceae;Sulfurimonas;unknown species	OTU_396	0	0	1	1	1	0	418	1	0	0	0	0	2	0	0	1	0	1	0	1	3	608	1	0	1	2	0	0	0	0	0	0	0	0	2	0	0	0	0	1	0	1	0	0	0	0	0	1
Bacteria;Epsilonbacteraeota;Campylobacteria;Campylobacterales;Thiovulaceae;Sulfurimonas;unknown species	OTU_469	0	1	1	1	1	0	0	1	1	1	0	1	1	0	1	0	0	0	1	0	989	0	2	2	1	2	0	0	0	0	1	0	1	0	2	0	1	1	0	0	0	1	0	0	14	4	4	14
Bacteria;Epsilonbacteraeota;Campylobacteria;Campylobacterales;Thiovulaceae;Sulfurimonas;unknown species	OTU_681	0	0	0	0	0	1	2	434	0	1	0	1	0	0	0	1	0	1	1	0	0	0	1	1	0	1	0	0	0	0	1	0	0	1	0	0	0	0	0	0	0	0	0	0	0	0	0	0
Bacteria;Epsilonbacteraeota;Campylobacteria;Campylobacterales;Thiovulaceae;Sulfurimonas;unknown species	OTU_699	0	0	0	2	0	0	0	0	0	1	1	0	0	0	0	1	0	0	0	1	1	0	0	181	1	0	0	0	0	0	0	0	0	1	1	0	0	0	0	1	2	0	0	0	0	0	0	1
Bacteria;Epsilonbacteraeota;Campylobacteria;Campylobacterales;Thiovulaceae;Sulfurimonas;unknown species	OTU_749	0	0	0	0	0	2	2	1	0	0	215	0	1	1	0	0	0	0	0	0	0	0	0	166	1	0	0	0	0	0	0	0	0	0	0	0	0	0	0	0	0	0	0	0	1	0	0	1
Bacteria;Epsilonbacteraeota;Campylobacteria;Campylobacterales;Thiovulaceae;Sulfurimonas;unknown species	OTU_862	0	0	0	0	0	0	0	154	0	0	1	0	0	0	0	1	1	0	0	2	0	0	0	217	0	0	0	0	0	0	0	0	1	0	0	0	0	0	0	1	0	0	1	0	0	0	1	0
Bacteria;Epsilonbacteraeota;Campylobacteria;Campylobacterales;Thiovulaceae;Sulfurimonas;unknown species	OTU_902	0	1	0	0	0	0	0	1	0	1	0	0	1	0	1	0	0	1	0	1	0	0	1	0	0	2	0	0	0	0	0	0	0	0	0	0	105	0	1	0	0	0	0	0	1	3	1	84
Bacteria;Epsilonbacteraeota;Campylobacteria;Campylobacterales;Thiovulaceae;Sulfurimonas;unknown species	OTU_930	0	0	0	0	0	1	0	206	0	0	0	0	0	0	0	0	0	0	0	0	0	0	0	0	0	1	0	0	0	0	0	0	1	0	0	0	0	0	0	1	0	0	0	1	0	1	0	0
Bacteria;Epsilonbacteraeota;Campylobacteria;Campylobacterales;Thiovulaceae;Sulfurimonas;unknown species	OTU_1054	1	0	0	0	0	1	0	0	0	0	0	0	0	0	0	0	0	0	0	2	0	0	0	0	0	0	0	0	0	0	0	0	0	0	0	0	0	0	0	0	2	294	0	0	0	0	0	6
Bacteria;Epsilonbacteraeota;Campylobacteria;Campylobacterales;Thiovulaceae;Sulfurimonas;unknown species	OTU_1134	0	0	0	0	0	0	0	2	0	0	0	0	0	0	1	0	0	0	0	0	0	1	0	269	0	0	0	0	0	0	0	0	0	0	1	0	0	0	0	1	0	1	0	0	0	0	0	2
Bacteria;Epsilonbacteraeota;Campylobacteria;Campylobacterales;Thiovulaceae;Sulfurimonas;unknown species	OTU_1182	0	0	0	0	0	0	2	2	0	1	84	0	0	0	0	0	0	0	0	0	0	0	195	1	0	0	0	0	0	0	0	0	1	0	1	0	0	0	0	0	0	0	0	0	0	0	0	0
Bacteria;Epsilonbacteraeota;Campylobacteria;Campylobacterales;Thiovulaceae;Sulfurimonas;unknown species	OTU_1192	0	0	0	0	0	0	0	55	0	0	0	0	0	0	0	0	1	1	0	0	1	0	0	125	0	0	0	0	0	0	0	0	0	1	1	0	0	0	0	0	0	0	0	0	0	0	0	0
Bacteria;Epsilonbacteraeota;Campylobacteria;Campylobacterales;Thiovulaceae;Sulfurimonas;unknown species	OTU_1216	0	1	0	1	0	1	0	0	0	0	0	0	1	0	0	0	0	0	0	0	0	0	1	0	0	0	0	0	0	0	0	0	0	0	0	0	0	0	0	1	0	0	0	247	0	0	0	0
Bacteria;Nitrospirae;Thermodesulfovibrionia;Thermodesulfovibrionales;Thermodesulfovibrionaceae;Thermodesulfovibrio;unknown species	OTU_35	3	2	2	3	0	4	9	9	5	2	5	3	13	4	1	7	2	4	9	7	2	10	6	3	8	5	5	0	6	0	6	0	146	2	2	0	11	6	15	8	6	3	7	1	207	271	135	1535
Bacteria;Nitrospirae;Thermodesulfovibrionia;Thermodesulfovibrionales;Thermodesulfovibrionaceae;Thermodesulfovibrio;unknown species	OTU_353	1	0	1	0	0	1	0	1	0	0	0	0	2	0	1	3	3	0	2	3	1	2	1	0	2	0	0	0	0	0	1	0	0	1	0	0	3	1	4	1	1	1	1	0	131	650	110	462
Bacteria;Nitrospirae;Thermodesulfovibrionia;Thermodesulfovibrionales;Thermodesulfovibrionaceae;Thermodesulfovibrio;unknown species	OTU_480	0	0	0	1	0	1	0	1	0	0	1	0	0	0	0	0	0	0	0	0	0	1	2	0	2	2	0	0	0	0	0	0	0	1	1	0	1	0	0	0	1	0	0	0	2	3	0	929
Bacteria;Nitrospirae;Thermodesulfovibrionia;Thermodesulfovibrionales;Thermodesulfovibrionaceae;Thermodesulfovibrio;unknown species	OTU_665	1	0	0	0	0	0	0	1	0	0	1	0	0	0	0	0	0	1	0	0	0	0	0	0	0	0	0	0	0	0	0	0	0	0	0	0	1	0	0	0	0	2	0	0	9	13	8	41
Bacteria;Nitrospirae;Thermodesulfovibrionia;Thermodesulfovibrionales;Thermodesulfovibrionaceae;Thermodesulfovibrio;unknown species	OTU_1076	0	0	0	0	0	1	1	0	0	0	0	0	0	0	0	0	0	0	0	0	0	0	1	0	1	0	0	0	0	0	1	0	0	0	0	0	0	0	0	0	0	0	0	0	0	0	1	37
Bacteria;Proteobacteria;Deltaproteobacteria;Desulfobacterales;Desulfobacteraceae;Desulfobacterium;unknown species	OTU_160	0	1	0	0	1	2	0	1	0	1	0	0	0	1	1	0	0	0	0	0	0	1065	1967	0	1	1	1	0	0	0	0	0	0	0	1	0	1	0	0	0	1	0	0	0	1	2	2	1
Bacteria;Proteobacteria;Deltaproteobacteria;Desulfobacterales;Desulfobacteraceae;Desulfobacterium;unknown species	OTU_459	0	1	1	0	0	0	2	0	0	0	1	0	0	0	1	0	0	0	0	0	0	0	0	1	0	1	1	0	1	0	0	0	0	0	0	0	1	1182	0	0	1	0	0	0	0	0	1	0
Bacteria;Proteobacteria;Deltaproteobacteria;Desulfobacterales;Desulfobacteraceae;Desulfocella;Desulfocella halophila	OTU_383	0	0	0	2	0	1	0	0	0	0	0	0	1	0	0	0	0	0	0	1	1	1	1	0	0	0	0	0	0	0	1391	0	0	0	0	0	0	0	1	1	0	1	1	0	0	1	0	8
Bacteria;Proteobacteria;Deltaproteobacteria;Desulfobacterales;Desulfobacteraceae;Desulfocella;unknown species	OTU_381	1	0	200	148	0	0	2	0	0	0	0	0	2	0	0	1	1	123	1	924	0	0	2	0	0	0	11	0	0	0	0	0	0	0	0	0	0	0	0	0	1	0	0	0	0	0	0	0
Bacteria;Proteobacteria;Deltaproteobacteria;Desulfobacterales;Desulfobacteraceae;Desulfococcus;unknown species	OTU_1228	0	0	0	0	0	0	0	0	0	0	0	0	0	0	0	0	0	0	0	0	0	0	253	0	0	0	0	0	0	0	0	0	0	0	0	0	0	0	0	0	0	1	0	0	0	0	0	0
Bacteria;Proteobacteria;Deltaproteobacteria;Desulfobacterales;Desulfobacteraceae;Desulfosarcina;unknown species	OTU_841	0	1	0	1	0	0	0	1	485	0	0	1	0	0	0	0	0	0	0	2	0	0	1	0	0	0	0	0	0	0	0	0	0	0	0	0	0	0	2	0	1	0	0	0	1	1	4	1
Bacteria;Proteobacteria;Deltaproteobacteria;Desulfobacterales;Desulfobacteraceae;SEEP-SRB1;unknown species	OTU_248	0	2	0	1	0	1	0	2	0	0	0	2	0	0	0	0	0	0	0	1073	0	560	350	0	0	1	1	0	0	0	0	0	1	0	0	0	0	1	0	1	1	0	1	1	0	0	1	0
Bacteria;Proteobacteria;Deltaproteobacteria;Desulfobacterales;Desulfobacteraceae;SEEP-SRB1;unknown species	OTU_355	1	0	135	1	0	0	1	126	0	0	0	0	0	1	0	0	0	0	2	1	1	331	162	385	235	1	5	0	0	0	0	0	0	0	0	0	1	0	0	0	0	2	0	0	0	1	0	2
Bacteria;Proteobacteria;Deltaproteobacteria;Desulfobacterales;Desulfobacteraceae;SEEP-SRB1;unknown species	OTU_504	1	0	1	0	0	1	0	1	0	313	1	1	534	0	1	2	2	0	1	2	0	0	2	0	1	1	0	0	0	0	0	0	0	0	0	0	1	1	0	0	0	0	0	0	1	0	0	0
Bacteria;Proteobacteria;Deltaproteobacteria;Desulfobacterales;Desulfobacteraceae;SEEP-SRB1;unknown species	OTU_675	0	0	0	0	0	0	1	0	0	0	0	1	0	0	0	0	0	0	0	1	0	0	0	464	0	0	0	0	0	0	0	0	0	0	0	0	1	0	0	1	0	0	0	0	6	7	8	13
Bacteria;Proteobacteria;Deltaproteobacteria;Desulfobacterales;Desulfobacteraceae;SEEP-SRB1;unknown species	OTU_799	0	0	0	0	328	1	0	0	0	0	1	0	0	0	0	0	0	0	0	0	0	0	1	0	0	0	0	0	0	0	0	0	0	0	0	0	1	0	1	1	0	1	0	0	50	26	29	3
Bacteria;Proteobacteria;Deltaproteobacteria;Desulfobacterales;Desulfobacteraceae;SEEP-SRB1;unknown species	OTU_989	0	0	0	0	0	0	0	0	0	0	1	0	0	0	0	0	0	0	0	0	0	0	1	283	1	0	0	0	0	0	0	0	1	0	0	0	0	0	0	0	1	0	0	0	0	0	1	1
Bacteria;Proteobacteria;Deltaproteobacteria;Desulfobacterales;Desulfobacteraceae;Sva0081 sediment group;unknown species	OTU_1301	0	0	0	0	0	0	1	0	0	0	0	0	0	0	0	0	0	0	0	1	0	0	0	0	0	0	0	0	0	0	0	0	0	0	1	0	1	0	3	0	0	0	0	0	111	74	127	1
Bacteria;Proteobacteria;Deltaproteobacteria;Desulfobacterales;Desulfobacteraceae;unknown genus;unknown species	OTU_152	0	2	1	308	1	0	0	372	0	0	312	3	1	2	3	84	2	0	2	1	2	1	78	179	745	898	0	0	0	0	2	0	0	1	1	0	5	0	1	0	3	2	1	2	3	0	1	3
Bacteria;Proteobacteria;Deltaproteobacteria;Desulfobacterales;Desulfobacteraceae;unknown genus;unknown species	OTU_211	2	0	0	465	1	0	0	0	0	0	77	0	3	0	0	0	1	0	0	0	0	0	873	1	464	2	0	0	1	0	2	0	1	1	2	0	4	0	2	0	0	0	1	0	2	0	1	2
Bacteria;Proteobacteria;Deltaproteobacteria;Desulfobacterales;Desulfobacteraceae;unknown genus;unknown species	OTU_512	1	0	906	0	0	0	0	0	0	0	0	0	122	0	0	1	0	0	2	1	0	2	0	1	0	1	36	0	2	0	0	0	1	0	1	0	1	0	0	5	2	0	2	3	8	12	53	0
Bacteria;Proteobacteria;Deltaproteobacteria;Desulfobacterales;Desulfobacteraceae;unknown genus;unknown species	OTU_630	0	0	0	1	0	0	1	378	0	0	82	0	0	0	0	0	0	0	1	0	0	0	125	0	0	0	0	0	0	0	0	0	88	0	0	0	0	0	1	0	1	0	0	1	0	0	0	0
Bacteria;Proteobacteria;Deltaproteobacteria;Desulfobacterales;Desulfobacteraceae;unknown genus;unknown species	OTU_813	1	0	0	1	0	0	0	0	0	0	0	0	0	0	0	0	0	0	356	0	0	0	0	141	1	0	0	0	0	0	0	0	0	1	0	0	1	0	0	1	0	0	0	0	0	0	0	0
Bacteria;Proteobacteria;Deltaproteobacteria;Desulfobacterales;Desulfobacteraceae;unknown genus;unknown species	OTU_864	0	0	0	0	0	0	0	0	1	0	0	0	0	0	0	0	1	0	0	1	0	0	0	498	0	0	0	0	0	0	0	0	0	0	0	0	0	0	0	0	0	0	0	0	0	0	1	2
Bacteria;Proteobacteria;Deltaproteobacteria;Desulfobacterales;Desulfobacteraceae;unknown genus;unknown species	OTU_1101	0	0	0	0	0	1	1	1	0	4	0	0	2	0	1	1	0	1	0	2	2	1	0	82	2	0	0	0	0	0	0	0	1	0	0	0	132	1	2	1	0	0	0	0	38	17	74	0
Bacteria;Proteobacteria;Deltaproteobacteria;Desulfobacterales;Desulfobacteraceae;unknown genus;unknown species	OTU_1113	0	0	1	0	0	0	0	101	0	0	73	0	1	0	0	0	0	0	1	0	0	0	0	0	0	0	0	0	0	0	0	0	0	0	0	0	0	0	1	1	0	0	1	1	0	0	0	0
Bacteria;Proteobacteria;Deltaproteobacteria;Desulfobacterales;Desulfobacteraceae;unknown genus;unknown species	OTU_1128	0	0	0	0	0	0	0	0	0	0	118	0	0	0	0	0	0	0	0	0	0	0	0	1	0	0	0	0	0	0	0	0	0	0	0	0	0	0	0	0	0	0	1	0	0	0	0	0
Bacteria;Proteobacteria;Deltaproteobacteria;Desulfobacterales;Desulfobacteraceae;unknown genus;unknown species	OTU_1232	1	0	0	0	0	1	252	0	0	0	0	0	0	0	1	0	0	0	0	0	0	1	0	0	0	0	0	0	0	0	0	0	0	0	0	0	0	0	1	1	0	0	0	1	1	1	0	0
Bacteria;Proteobacteria;Deltaproteobacteria;Desulfobacterales;Desulfobacteraceae;unknown genus;unknown species	OTU_1779	0	0	0	0	0	0	0	113	0	0	0	0	0	0	0	1	0	0	0	0	0	0	0	126	0	0	0	0	0	0	0	0	0	0	0	0	0	0	0	0	0	0	1	0	0	0	0	0
Bacteria;Proteobacteria;Deltaproteobacteria;Desulfobacterales;Desulfobulbaceae;Desulfobulbus;unknown species	OTU_245	0	1	0	0	0	1	0	1	1	0	1	0	0	0	0	0	0	0	0	0	1	0	0	1	0	3	0	0	0	0	1	0	46	1	0	0	0	0	7	1	0	1	0	0	289	359	493	596
Bacteria;Proteobacteria;Deltaproteobacteria;Desulfobacterales;Desulfobulbaceae;Desulfobulbus;unknown species	OTU_465	2	0	1	0	0	1158	0	1	0	0	1	0	0	0	0	0	0	0	0	1	1	0	4	0	0	0	2	0	0	0	0	0	0	0	0	0	0	0	0	0	1	0	0	0	0	1	0	0
Bacteria;Proteobacteria;Deltaproteobacteria;Desulfobacterales;Desulfobulbaceae;Desulfobulbus;unknown species	OTU_1017	0	0	0	0	0	0	0	0	0	0	1	0	0	0	0	0	0	0	0	0	0	0	1	0	0	0	0	0	0	0	0	0	0	0	0	0	0	0	3	0	0	0	0	1	88	78	182	1
Bacteria;Proteobacteria;Deltaproteobacteria;Desulfobacterales;Desulfobulbaceae;Desulfopila;unknown species	OTU_333	1	2	1	700	560	1	0	1	0	2	58	0	1	0	0	0	1	0	0	0	0	1	1	0	295	1	0	0	1	0	0	0	0	0	0	0	0	1	1	1	1	1	0	1	2	4	1	3
Bacteria;Proteobacteria;Deltaproteobacteria;Desulfobacterales;Desulfobulbaceae;Desulforhopalus;unknown species	OTU_683	1	0	0	0	1	1	1	1	0	0	242	0	0	0	1	0	379	0	0	0	0	0	0	2	0	1	0	0	0	0	0	0	0	0	1	0	0	0	0	2	1	0	0	0	2	1	2	0
Bacteria;Proteobacteria;Deltaproteobacteria;Desulfobacterales;Desulfobulbaceae;Desulfurivibrio;unknown species	OTU_384	0	0	0	0	1	1	0	2	0	1	0	1	2	1	0	0	1	1	2	0	0	0	0	2	2	0	1	0	0	0	0	0	1	0	0	0	1	1	2	0	1	0	0	2	116	140	274	670
Bacteria;Proteobacteria;Deltaproteobacteria;Desulfobacterales;Desulfobulbaceae;Desulfurivibrio;unknown species	OTU_916	0	0	0	0	0	0	0	0	0	0	0	0	0	0	0	1	0	0	0	0	0	0	0	0	0	1	1	0	0	0	0	0	0	0	0	0	0	0	3	0	0	1	0	0	117	67	244	0
Bacteria;Proteobacteria;Deltaproteobacteria;Desulfobacterales;Desulfobulbaceae;Dissulfuribacter;Dissulfuribacter thermophilus	OTU_138	0	1	1	0	0	0	1	3	0	0	1	2	1	1	2	1	1	0	1	1	2	0	4	0	4	1	0	0	0	0	3	0	1	1	3	0	2	0	3	5	1	0	2	0	13	92	10	2525
Bacteria;Proteobacteria;Deltaproteobacteria;Desulfobacterales;Desulfobulbaceae;unknown genus;unknown species	OTU_240	0	1	1	2	0	0	0	0	0	1	0	0	2	0	0	1	0	1	2	0	0	0	2	0	1	1	8	0	0	0	0	0	2	0	1	0	1	0	1	2125	0	0	1	0	0	0	0	1
Bacteria;Proteobacteria;Deltaproteobacteria;Desulfobacterales;Desulfobulbaceae;unknown genus;unknown species	OTU_304	0	0	0	1	0	0	1	2	0	0	1	0	0	0	0	0	1	1	2	0	0	0	3	1	0	0	0	0	0	0	1	0	1	0	0	0	135	0	2	1	1	0	0	0	17	45	12	374
Bacteria;Proteobacteria;Deltaproteobacteria;Desulfobacterales;Desulfobulbaceae;unknown genus;unknown species	OTU_463	0	0	0	0	0	0	0	1	0	0	0	0	0	0	0	0	0	0	1	1	1	0	0	0	2	2	0	0	0	0	0	0	0	0	0	0	0	0	3	0	1	0	1	0	85	245	33	588
Bacteria;Proteobacteria;Deltaproteobacteria;Desulfobacterales;Desulfobulbaceae;unknown genus;unknown species	OTU_696	0	0	0	0	0	0	1	1	0	0	0	0	1	0	0	0	0	0	0	0	0	1	1	0	0	0	0	0	0	0	0	0	0	0	0	0	0	0	1	0	1	393	1	0	12	13	1	44
Bacteria;Proteobacteria;Deltaproteobacteria;Desulfobacterales;Desulfobulbaceae;unknown genus;unknown species	OTU_739	0	1	0	0	0	0	1	0	0	0	1	0	0	0	0	0	0	0	0	0	0	0	0	0	1	0	0	0	0	0	1	0	0	0	0	0	1	0	0	0	0	0	0	0	22	17	15	238
Bacteria;Proteobacteria;Deltaproteobacteria;Desulfobacterales;Desulfobulbaceae;unknown genus;unknown species	OTU_770	0	1	0	0	0	1	306	2	0	1	1	0	1	1	0	0	0	0	0	0	0	0	0	0	1	523	0	0	0	0	2	0	0	0	0	0	0	2	0	0	2	0	0	0	7	7	20	1
Bacteria;Proteobacteria;Deltaproteobacteria;Desulfobacterales;Desulfobulbaceae;unknown genus;unknown species	OTU_773	0	0	0	0	0	0	0	0	0	0	0	0	0	0	0	0	0	0	1	0	0	0	0	0	0	1	0	0	1	0	0	0	1	0	0	0	0	0	1	0	0	0	0	0	31	135	15	381
Bacteria;Proteobacteria;Deltaproteobacteria;Desulfobacterales;Desulfobulbaceae;unknown genus;unknown species	OTU_809	0	0	0	0	0	0	0	0	0	0	0	0	0	0	0	0	0	0	1	0	0	0	0	0	1	0	0	0	0	0	0	0	0	0	0	0	306	0	0	0	1	0	0	0	6	9	2	84
Bacteria;Proteobacteria;Deltaproteobacteria;Desulfobacterales;Desulfobulbaceae;unknown genus;unknown species	OTU_1008	0	0	0	0	1	0	0	0	0	0	0	0	0	0	0	0	0	0	0	0	0	0	0	0	0	0	0	0	0	0	0	0	0	0	0	0	361	0	0	0	0	0	0	0	0	0	0	1
Bacteria;Proteobacteria;Deltaproteobacteria;Desulfobacterales;Desulfobulbaceae;unknown genus;unknown species	OTU_1022	0	0	0	0	0	0	0	0	0	0	0	0	1	0	1	0	0	0	0	0	1	0	0	0	1	0	1	0	0	0	0	0	0	0	0	0	1	0	4	0	0	0	0	0	88	69	171	5
Bacteria;Proteobacteria;Deltaproteobacteria;Desulfobacterales;Desulfobulbaceae;unknown genus;unknown species	OTU_1095	0	0	1	0	0	0	0	1	0	0	0	0	0	0	0	0	0	0	0	0	0	0	1	87	0	0	0	0	0	0	0	0	0	0	0	0	0	0	0	0	1	0	0	0	0	0	0	0
Bacteria;Proteobacteria;Deltaproteobacteria;Desulfobacterales;Desulfobulbaceae;unknown genus;unknown species	OTU_1149	0	0	0	0	0	0	0	0	0	0	0	0	0	0	0	0	0	0	0	0	0	0	0	0	0	0	0	0	0	0	0	0	0	0	0	0	288	0	0	0	0	0	0	0	1	4	12	0
Bacteria;Proteobacteria;Deltaproteobacteria;Desulfobacterales;Desulfobulbaceae;unknown genus;unknown species	OTU_1207	0	0	0	0	0	0	0	0	0	0	0	0	2	0	0	0	0	0	0	0	0	0	318	0	1	0	0	0	0	0	0	0	0	0	0	0	0	0	0	0	0	0	0	0	1	4	0	3
Bacteria;Proteobacteria;Deltaproteobacteria;Desulfobacterales;Desulfobulbaceae;unknown genus;unknown species	OTU_1410	0	0	0	0	0	1	0	0	0	0	1	0	1	0	0	0	0	1	0	1	0	0	1	0	1	0	0	0	0	0	0	0	0	0	0	0	160	0	0	0	0	0	0	0	14	16	44	0
Bacteria;Proteobacteria;Deltaproteobacteria;Desulfuromonadales;Desulfuromonadaceae;Desulfuromusa;Desulfuromusa bakii	OTU_126	2	1	1	0	1	1	2	173	1	0	1277	0	2	3	1	6	0	1	1	2	0	0	5	3	493	0	1	0	3	0	1	0	4	1	0	0	1	0	2	1	1	0	0	914	3	4	4	1
Bacteria;Proteobacteria;Deltaproteobacteria;Desulfuromonadales;Desulfuromonadaceae;Desulfuromusa;unknown species	OTU_747	1	0	0	1	0	0	0	1	0	0	2	0	1	0	0	0	0	0	0	0	1	0	0	0	0	0	0	0	0	0	0	0	0	0	1	0	0	0	0	0	0	0	0	356	21	42	33	7
Bacteria;Proteobacteria;Deltaproteobacteria;Desulfuromonadales;Desulfuromonadaceae;Desulfuromusa;unknown species	OTU_890	0	0	0	1	1	2	0	1	0	1	0	0	1	1	0	1	1	0	1	0	0	1	0	0	0	0	0	0	0	0	0	0	1	1	0	0	0	0	3	0	1	0	0	0	115	95	102	95
Bacteria;Proteobacteria;Deltaproteobacteria;Desulfuromonadales;Desulfuromonadaceae;Malonomonas;unknown species	OTU_581	0	0	0	1	0	0	0	1	1	0	0	0	0	0	0	0	0	0	1	1	0	0	0	0	0	1	0	0	0	0	1	0	0	0	0	0	0	0	5	0	0	0	0	0	169	191	408	0
Bacteria;Proteobacteria;Deltaproteobacteria;Desulfuromonadales;Geobacteraceae;Geothermobacter;Geothermobacter sp.	OTU_80	0	0	0	3	3	3	2	6	0	0	0	1	2	1	0	4	1	0	2	6	3	2	7	2	3	2	1	0	1	0	1	0	7	2	3	0	1	3	2	1	4	1	4	2	43	73	19	354
Bacteria;Proteobacteria;Deltaproteobacteria;Desulfuromonadales;Geobacteraceae;Geothermobacter;Geothermobacter sp.	OTU_992	0	0	0	0	0	1	0	0	0	1	0	0	0	0	0	0	0	0	0	0	0	0	0	0	1	0	0	0	0	0	0	0	0	1	0	0	0	0	0	0	1	0	1	0	32	25	13	46
Bacteria;Proteobacteria;Deltaproteobacteria;Desulfuromonadales;Geobacteraceae;Geothermobacter;unknown species	OTU_938	1	1	0	0	0	0	0	1	0	3	0	0	0	1	0	0	0	1	0	4	0	0	0	0	1	0	0	0	0	0	1	0	1	0	3	0	0	0	4	2	1	1	0	0	90	105	193	1
Bacteria;Proteobacteria;Deltaproteobacteria;Desulfuromonadales;Sva1033;unknown genus;unknown species	OTU_579	0	1	1	1	0	0	0	2	0	0	0	1	0	0	0	0	0	0	1	0	0	0	0	1	1	0	0	0	0	0	0	0	0	760	0	0	0	0	0	0	0	1	0	0	24	23	47	3
Bacteria;Proteobacteria;Gammaproteobacteria;Chromatiales;Chromatiaceae;Candidatus Thiobios;sulfur-oxidizing bacterium ODIII6	OTU_44	7	3	6	4	1	10	13	6	2	6	8	2	4	1	5	4	4	0	4	5	6	11	14	293	16	714	8	0	5	0	4797	0	10	6	7	0	12	6	10	6	15	2	5	1	449	569	336	409
Bacteria;Proteobacteria;Gammaproteobacteria;Chromatiales;Chromatiaceae;Candidatus Thiobios;sulfur-oxidizing bacterium ODIII6	OTU_89	6	1	2	327	0	2	4	50	0	1	59	3	3	0	1	1	4	1	0	2	2	4	561	489	211	1	0	0	3	0	7	0	2	0	4	0	120	1	2	3	4	1	1	1	23	19	20	48
Bacteria;Proteobacteria;Gammaproteobacteria;Chromatiales;Chromatiaceae;Candidatus Thiobios;sulfur-oxidizing bacterium ODIII6	OTU_405	0	0	0	1	0	0	1	0	1	2	0	0	0	0	0	0	0	0	0	0	1	1	0	2	2	0	0	0	0	0	3	0	0	2	0	0	0	0	0	0	0	1	0	1	17	23	23	272
Bacteria;Proteobacteria;Gammaproteobacteria;Chromatiales;Chromatiaceae;Candidatus Thiobios;sulfur-oxidizing bacterium ODIII6	OTU_850	0	0	0	0	0	0	0	0	0	0	0	0	0	0	0	0	1	0	0	0	0	1	1	0	1	0	0	0	0	0	0	0	0	0	0	0	1	0	0	0	0	0	0	0	0	0	3	0
Bacteria;Proteobacteria;Gammaproteobacteria;Chromatiales;Chromatiaceae;Candidatus Thiobios;unknown species	OTU_1471	0	0	1	0	0	0	0	0	0	0	0	0	0	1	0	0	0	0	0	0	0	0	0	0	1	0	0	0	0	0	0	0	0	0	0	0	0	0	2	0	1	0	0	1	64	63	113	0
Bacteria;Proteobacteria;Gammaproteobacteria;Chromatiales;Chromatiaceae;Candidatus Thiobios;unknown species	OTU_1582	0	0	0	0	0	0	1	0	0	0	0	0	0	0	0	0	0	0	0	1	1	0	0	0	0	2	0	0	0	0	0	0	0	0	0	0	0	0	2	0	0	0	0	0	77	57	79	0
Bacteria;Proteobacteria;Gammaproteobacteria;Ectothiorhodospirales;Ectothiorhodospiraceae;Thiogranum;unknown species	OTU_270	0	1	0	1	0	1	1	0	1	1	0	1	1	0	0	0	0	2	0	0	0	1	2	0	0	0	0	0	1	0	2	0	0	0	0	0	1	1	3	0	1	2	0	0	410	371	612	35
Bacteria;Proteobacteria;Gammaproteobacteria;Ectothiorhodospirales;Ectothiorhodospiraceae;Thiogranum;unknown species	OTU_424	0	1	1	2	0	0	0	61	0	1	0	1	1	0	1	1	0	0	1	0	1	2	0	0	2	2	0	0	0	0	0	0	1	2	0	0	0	1	7	0	0	0	0	0	195	138	163	117
Bacteria;Proteobacteria;Gammaproteobacteria;Ectothiorhodospirales;Ectothiorhodospiraceae;Thiogranum;unknown species	OTU_433	1	0	0	0	0	1	0	0	1	0	0	0	1	0	1	1	1	0	0	1	0	1	8	0	1	1	0	0	0	0	0	0	1	1	2	0	1	0	0	0	0	0	0	0	15	113	39	802
Bacteria;Proteobacteria;Gammaproteobacteria;Ectothiorhodospirales;Ectothiorhodospiraceae;Thiogranum;unknown species	OTU_501	2	1	0	0	1	0	0	0	0	1	1	0	1	0	0	0	0	0	1	0	0	0	0	0	1	0	0	0	1	0	0	0	1	0	0	0	0	2	8	0	0	2	0	0	393	186	363	64
Bacteria;Proteobacteria;Gammaproteobacteria;Ectothiorhodospirales;Ectothiorhodospiraceae;Thiogranum;unknown species	OTU_528	1	0	0	0	0	0	1	0	0	0	0	0	2	0	0	0	1	0	0	1	0	1	0	0	1	1	0	0	1	0	0	0	45	0	2	0	0	0	6	0	1	0	0	0	189	200	126	75
Bacteria;Proteobacteria;Gammaproteobacteria;Ectothiorhodospirales;Ectothiorhodospiraceae;Thiogranum;unknown species	OTU_946	0	0	0	0	0	0	0	0	0	0	0	1	0	1	0	0	0	0	0	0	0	0	1	0	0	0	0	0	0	0	0	0	1	0	0	0	0	0	0	0	0	1	0	0	76	55	38	160
Bacteria;Proteobacteria;Gammaproteobacteria;Ectothiorhodospirales;Ectothiorhodospiraceae;Thiogranum;unknown species	OTU_1019	2	1	0	1	0	1	0	0	0	0	0	0	0	0	0	0	0	0	0	0	0	0	321	0	0	0	0	0	0	0	0	0	0	0	1	0	0	0	0	0	0	0	2	0	0	1	2	1
Bacteria;Proteobacteria;Gammaproteobacteria;Ectothiorhodospirales;Ectothiorhodospiraceae;Thiogranum;unknown species	OTU_1027	0	0	0	0	0	1	0	0	1	0	0	0	1	1	0	0	0	0	0	0	0	0	0	0	0	1	0	0	0	0	0	0	0	1	0	0	0	0	0	0	0	0	0	0	2	5	1	210
Bacteria;Proteobacteria;Gammaproteobacteria;Ectothiorhodospirales;Ectothiorhodospiraceae;Thiogranum;unknown species	OTU_1038	0	0	0	0	0	0	0	0	0	0	0	0	0	1	0	1	0	0	0	0	0	0	0	2	1	0	0	0	0	0	0	0	0	0	1	0	0	0	0	0	0	0	0	0	19	16	22	9
Bacteria;Proteobacteria;Gammaproteobacteria;Ectothiorhodospirales;Ectothiorhodospiraceae;unknown genus;unknown species	OTU_85	2	0	5	2	0	2	2	2	1	3	3	1	3	1	0	2	2	3	6	1	2	2	2	1	4	4	0	0	2	0	1	0	3	1	0	0	3	0	22	2	6	1	0	0	1031	1329	1172	1420
Bacteria;Proteobacteria;Gammaproteobacteria;Ectothiorhodospirales;Ectothiorhodospiraceae;unknown genus;unknown species	OTU_476	0	0	0	0	0	0	1	0	0	0	0	0	1	0	0	0	0	1	0	0	0	0	0	1	1	0	0	0	0	0	0	0	0	1	1	0	0	0	0	2	0	0	0	0	0	0	0	0
Bacteria;Proteobacteria;Gammaproteobacteria;Ectothiorhodospirales;Ectothiorhodospiraceae;unknown genus;unknown species	OTU_651	0	0	97	1	0	0	3	0	0	0	2	1	2	0	0	2	604	1	0	0	0	3	137	0	0	0	3	0	0	0	0	0	1	1	1	0	0	2	1	2	2	0	0	0	2	1	0	0
Bacteria;Proteobacteria;Gammaproteobacteria;Ectothiorhodospirales;Ectothiorhodospiraceae;unknown genus;unknown species	OTU_1015	0	0	0	1	0	0	0	0	0	0	76	0	0	0	0	0	0	0	0	0	0	0	1	0	0	0	0	0	0	0	1	0	0	0	1	0	0	0	0	0	0	0	0	0	0	1	1	0
Bacteria;Proteobacteria;Gammaproteobacteria;Ectothiorhodospirales;Ectothiorhodospiraceae;unknown genus;unknown species	OTU_1225	0	1	0	0	0	0	0	0	0	0	0	0	0	0	0	0	0	1	0	0	0	0	0	0	0	0	0	0	0	0	0	0	0	0	0	0	0	0	2	0	0	0	0	0	66	65	54	19
Bacteria;Proteobacteria;Gammaproteobacteria;Thiotrichales;Thiotrichaceae;Cocleimonas;unknown species	OTU_419	0	0	1	0	0	0	1	0	0	0	0	0	0	0	0	0	0	0	0	1	0	0	0	1124	0	1	0	0	1	0	0	0	0	1	2	0	1	0	0	0	0	1	0	0	4	5	7	10
Bacteria;Proteobacteria;Gammaproteobacteria;Thiotrichales;Thiotrichaceae;Cocleimonas;unknown species	OTU_561	0	0	0	0	0	0	0	0	0	0	1	1	1	0	0	1	0	0	0	0	0	0	271	387	4	0	0	0	1	0	1	0	0	0	0	0	0	0	0	0	2	0	0	1	0	0	0	0
Bacteria;Proteobacteria;Gammaproteobacteria;Thiotrichales;Thiotrichaceae;Multi-affiliation;Multi-affiliation	OTU_943	0	1	0	0	0	1	1	0	0	0	1	1	0	0	0	0	0	0	0	0	0	0	0	0	0	0	0	0	0	0	0	0	1	0	0	0	1	0	1	0	1	0	0	1	0	0	0	1
Bacteria;Proteobacteria;Gammaproteobacteria;Thiotrichales;Thiotrichaceae;unknown genus;unknown species	OTU_712	0	0	0	0	0	0	0	1	0	0	0	0	0	0	0	0	0	617	0	0	0	0	0	0	0	0	0	0	0	0	0	0	0	1	0	0	0	0	0	0	0	0	0	1	12	26	13	0
Bacteria;Proteobacteria;Gammaproteobacteria;Thiotrichales;Thiotrichaceae;unknown genus;unknown species	OTU_716	0	0	0	0	0	0	1	1	0	0	0	0	1	0	0	0	1	0	0	0	0	1	0	0	0	0	0	0	0	0	0	0	0	1	0	0	0	0	9	0	0	0	0	0	214	175	98	44
Bacteria;Proteobacteria;Gammaproteobacteria;Thiotrichales;Thiotrichaceae;unknown genus;unknown species	OTU_777	1	0	0	0	0	0	1	488	0	1	0	0	0	0	0	0	0	0	0	0	0	0	0	0	0	0	0	0	0	0	0	0	0	0	1	0	1	0	0	0	0	0	1	0	0	0	0	0
Bacteria;Proteobacteria;Gammaproteobacteria;Thiotrichales;Thiotrichaceae;unknown genus;unknown species	OTU_982	0	1	0	0	0	0	0	0	0	1	0	0	0	0	0	0	0	0	0	1	0	0	0	0	0	0	0	0	0	0	0	0	1	0	0	0	0	400	0	0	0	0	0	0	0	0	0	0
Bacteria;Proteobacteria;Gammaproteobacteria;Thiotrichales;Thiotrichaceae;unknown genus;unknown species	OTU_1047	0	0	0	0	0	0	0	0	0	0	0	0	0	0	0	0	0	0	0	0	0	0	0	0	0	0	0	0	0	0	0	0	0	0	1	0	0	0	3	0	0	0	1	0	114	118	76	12
Bacteria;Proteobacteria;Gammaproteobacteria;Thiotrichales;Thiotrichaceae;unknown genus;unknown species	OTU_1233	0	0	0	1	0	0	0	0	0	1	0	0	0	0	0	0	0	0	0	0	0	1	0	0	0	0	0	0	0	0	0	0	0	0	0	0	0	0	3	0	0	0	1	1	119	117	203	7
Bacteria;Proteobacteria;Gammaproteobacteria;Thiotrichales;Thiotrichaceae;unknown genus;unknown species	OTU_1265	0	1	0	0	0	0	0	0	0	0	0	0	0	0	0	0	0	0	0	0	0	0	0	0	0	0	0	0	0	0	2	0	0	0	0	0	0	0	2	0	0	0	0	0	55	65	68	3
Bacteria;Proteobacteria;Gammaproteobacteria;Thiotrichales;Thiotrichaceae;unknown genus;unknown species	OTU_1276	1	1	0	0	0	0	2	0	0	0	0	0	0	0	0	0	0	0	0	1	1	0	0	0	0	0	0	0	0	0	0	0	0	0	0	0	0	0	0	0	0	0	0	0	0	1	0	0
Bacteria;Proteobacteria;Gammaproteobacteria;Thiotrichales;Thiotrichaceae;unknown genus;unknown species	OTU_1443	0	0	0	1	0	0	0	0	0	0	0	0	0	0	0	0	0	0	0	0	0	0	0	0	0	0	0	0	0	0	0	0	0	0	0	0	0	0	0	0	0	0	0	0	2	5	3	115
[truncated: 7 more columns]
