# Supplementary material for: Microbial Communities of the Shallow-Water Hydrothermal Vent Near Naples, Italy, and Chemosynthetic Symbionts Associated With a Free-Living Marine Nematode
Source: Front Microbiol. 2020 Aug 20;11:2023. doi: 10.3389/fmicb.2020.02023 (PMC7469538; doi:10.3389/fmicb.2020.02023)
Supplement: Supplementary file 9 [file Data_Sheet_1.zip]

Archive with 8 entries (8 files):
- Figure S1.PDF
- Figure S2.PDF
- Figure S3.TIF
- Figure S4.TIF
- Figure S5.PDF
- Figure S6.PDF
- Figure S7.TIF
- Figure S8.TIF
